# Supplementary material for: Reshaping Antioxidant Activity via Photoisomerization: A Comparative Theoretical Study of Pterostilbene and Resveratrol
Source: Antioxidants (Basel). 2026 Mar 5;15(3):325. doi: 10.3390/antiox15030325 (PMC13024228; doi:10.3390/antiox15030325)
Supplement: Supplementary file 1 [file antioxidants-15-00325-s001.zip]

Archive with 1 entries (1 files):
- antioxidants-4160380-supplementary.pdf
